# Supplementary material for: Deep Learning Methods Applied to Drug Concentration Prediction of Olanzapine
Source: Pharmaceutics. 2023 Apr 4;15(4):1139. doi: 10.3390/pharmaceutics15041139 (PMC10145228; doi:10.3390/pharmaceutics15041139)
Supplement: Supplementary file 1 [file pharmaceutics-15-01139-s001.zip]

Archive with 1 entries (1 files):
- pharmaceutics-2278213-supplementary.pdf
